# Supplementary material for: Application of the Luminescence Syncytium Induction Assay to Identify Chemical Compounds That Inhibit Bovine Leukemia Virus Replication
Source: Viruses. 2022 Dec 20;15(1):4. doi: 10.3390/v15010004 (PMC9861517; doi:10.3390/v15010004)
Supplement: Supplementary file 1 [file viruses-15-00004-s001.zip]

Archive with 4 entries (4 files):
- figure S1.tif
- tableS1.xlsx
- tableS2.xlsx
- tableS3.xlsx
