# Supplementary material for: Application of the Luminescence Syncytium Induction Assay to Identify Chemical Compounds That Inhibit Bovine Leukemia Virus Replication
Source: Viruses. 2022 Dec 20;15(1):4. doi: 10.3390/v15010004 (PMC9861517; doi:10.3390/v15010004)
Supplement: Supplementary file 1 [file viruses-15-00004-s001.zip › tableS1.xlsx]

## Sheet: Sheet2
Table S1 Result of second screening
Name	Structure	Formula	Inhibition (%)	Viability (%)
BSI-401		C19H16O7	-4.83022	84.672
BSI-402		C17H14O4	-1.0043	88.4959
BSI-403		C15H10O5	30.3682	87.6115
BSI-404		C15H9ClO4	3.5868	91.269
BSI-405		C20H21NO4	18.1253	92.2443
BSI-406		C23H25NO6	28.0727	94.3242
BSI-407		C20H18O7	-1.3869	98.2779
BSI-408		C23H24O6	4.35198	99.436
BSI-409		C21H20O5	14.2994	87.7442
BSI-410		C20H18O6	44.1416	84.7306
BSI-411		C20H21NO5	3.5868	85.8983
BSI-412		C17H14O4	25.3945	89.1229
BSI-413		C18H16O4	31.516	79.3315
BSI-414		C22H22O5	57.1497	71.9449
BSI-415		C18H15NO5	8.94309	96.6845
BSI-416		C20H18O7	28.4553	89.2069
BSI-417		C20H19NO6	5.88235	88.6947
BSI-418		C21H21NO4	11.6212	80.3554
BSI-419		C15H9BrO3	34.1942	80.6653
BSI-420		C15H9ClO3	27.6901	80.3899
BSI-421		C22H25NO5	7.03013	76.2544
BSI-422		C22H22O5	56.3845	77.6573
BSI-423		C20H19NO6	8.94309	91.0498
BSI-424		C21H20O7	7.03013	96.9358
BSI-425		C19H16FNO6	23.4816	90.0479
BSI-426		C17H13ClO3	33.429	81.3507
BSI-427		C21H23NO5	23.4816	81.6603
BSI-428		C24H18O5	23.4816	81.2891
BSI-429		C16H13NO3	25.3945	80.401
BSI-430		C16H11BrO3	30.7508	82.6785
BSI-431		C22H21NO8	6.26495	93.0493
BSI-432		C24H20O4	28.8379	102.028
BSI-433		C22H22O6	26.9249	78.7021
BSI-434		C21H18O7	22.7164	62.8788
BSI-435		C23H24O7	19.6557	80.8633
BSI-436		C22H20O6	40.3156	46.3693
BSI-437		C16H9FO5	26.5423	78.572
BSI-438		C18H13BrO5	21.5686	78.0968
BSI-439		C26H23NO6	32.2812	86.3159
BSI-440		C22H22O6	20.4209	96.4687
BSI-441		C26H22O4	13.1516	95.3853
BSI-442		C18H16O3	19.6557	78.5916
BSI-443		C24H24O9	26.1597	83.705
BSI-444		C19H15BrO5	16.2123	82.1345
BSI-445		C25H20O7	23.4816	80.2603
BSI-446		C22H23NO5	22.7164	84.3883
BSI-447		C23H17BrO4	6.64754	96.5024
BSI-448		C26H23NO6	40.3156	90.3031
BSI-449		C23H23NO6	31.8986	88.6351
BSI-450		C24H19ClO6	19.6557	93.1465
BSI-451		C22H21ClO5	24.6294	80.2162
BSI-452		C24H20O5	31.1334	84.3458
BSI-453		C22H16O7	23.099	84.2093
BSI-454		C22H16O6S	12.3864	85.1003
BSI-455		C25H21NO6	28.4553	85.815
BSI-456		C24H18O5	20.4209	98.2045
BSI-457		C24H24O8	28.4553	80.9326
BSI-458		C26H20O5	5.11717	89.6709
BSI-459		C23H16ClFO4	17.7427	84.4074
BSI-460		C27H25NO7	38.4027	72.6103
BSI-461		C24H25NO6	49.8804	81.3704
BSI-462		C18H13F3O6	15.0646	81.863
BSI-463		C24H18O8	10.0909	81.0062
BSI-464		C18H15ClO3	12.769	98.9921
BSI-465		C21H19NO6	30.7508	83.8474
BSI-466		C23H17FO4	63.6538	63.5792
BSI-467		C23H17ClO4	16.5949	84.407
BSI-468		C27H22O8	1.67384	84.4197
BSI-469		C26H24N2O6	26.9249	72.9607
BSI-470		C22H23NO5S	23.4816	85.0634
BSI-471		C28H26O8	8.5605	94.4998
BSI-472		C24H18O5	13.9168	89.2332
BSI-473		C27H25NO7	24.2468	91.8126
BSI-474		C24H19NO5	30.7508	84.6673
BSI-475		C22H17NO6	16.9775	86.2872
BSI-476		C26H21BrO6	14.682	99.8834
BSI-477		C18H14BrNO4	19.2731	97.9678
BSI-478		C26H19BrO7	67.8623	80.9957
BSI-479		C24H20O4	40.6982	83.8507
BSI-480		C27H22O7	73.1571	81.2181
BSI-481		C24H19NO5	3.60956	98.7397
BSI-482		C23H16O5	-11.4387	93.8824
BSI-483		C27H24O8	28.4189	89.3805
BSI-484		C15H10O6	-10.2186	129.42
BSI-485		C15H10O5	47.1276	56.9755
BSI-486		C15H10O7	11.7438	119.923
BSI-487		C15H10O7	97.5597	58.7005
BSI-488		C15H10O4	-24.4535	107.123
BSI-489		C15H10O6	55.6685	60.7808
BSI-490		C15H10O4	89.0188	4.60347
BSI-491		C19H16O4	28.4189	96.5706
BSI-492		C18H14O6	14.5907	85.3092
BSI-493		C19H17NO6	10.9304	98.6128
BSI-494		C20H18O4	16.6243	100.223
BSI-495		C19H17NO5	4.82969	100.799
BSI-496		C24H19NO6	47.5343	64.9729
BSI-497		C20H17NO7	12.1505	88.0448
BSI-498		C25H21NO7	55.2618	77.3903
BSI-499		C15H10O3	97.153	59.9687
BSI-500		C21H19NO7	5.64311	85.1025
BSI-501		C21H21NO7	12.9639	91.1474
BSI-502		C17H12O5	39.4001	82.0068
BSI-503		C17H13IO5	66.6497	71.66
BSI-504		C17H15NO3	-409.609	115.02
BSI-505		C22H21NO7S	-2.4911	90.5242
BSI-506		C23H23NO7	13.7773	75.1323
BSI-507		C23H23NO7	30.0458	83.5142
BSI-508		C21H18N2O8	-3.71124	84.2713
BSI-509		C22H19N3O5	15.4042	68.4771
BSI-510		C17H14O3	38.9934	92.5216
BSI-511		C22H21NO6S	-15.5058	90.0199
BSI-512		C22H21NO6	36.5531	94.2083
BSI-513		C21H21NO4	9.71022	95.6755
BSI-514		C17H13IO4	-1.67768	95.3736
BSI-515		C25H23NO6	41.4337	86.7531
BSI-516		C23H26O4	11.7438	105.717
BSI-517		C21H18O8	34.9263	87.3669
BSI-518		C25H21NO4	32.486	92.4637
BSI-519		C24H20O4	27.1988	100.946
BSI-520		C25H21NO6	32.486	103.147
BSI-521		C17H14O2	20.6914	94.1259
BSI-522		C25H19NO7	24.7585	81.9357
BSI-523		C26H21NO7	13.7773	78.9811
BSI-524		C25H21NO5	1.576	84.1926
BSI-525		C23H22N2O6	14.5907	78.3276
BSI-526		C15H10O2	56.0752	114.012
BSI-527		C21H20O11	19.4713	98.3034
BSI-528		C21H21NO4	17.4377	97.0991
BSI-529		C25H21NO6	-35.4347	83.2734
BSI-530		C21H18O11	98.3732	8.74287
BSI-531		C22H16N2O4	-42.7555	88.0283
BSI-532		C21H18O8	41.8404	31.5856
BSI-533		C23H17NO4	-6.1515	91.9639
BSI-534		C23H23NO5	33.7062	61.7554
BSI-535		C23H25NO4	32.0793	72.5201
BSI-536		C25H25NO12	85.3584	14.6183
BSI-537		C26H23NO7	26.3854	61.17
BSI-538		C25H21NO6	33.2994	81.7893
BSI-539		C24H20N2O3	22.3183	89.1959
BSI-540		C27H29NO12S	43.4672	31.7284
BSI-541		C26H23NO7	33.2994	65.833
BSI-542		C24H20N2O3	-55.3635	95.4141
BSI-543		C25H23NO6	45.9075	72.0995
BSI-544		C23H23NO7	-20.3864	92.5747
BSI-545		C24H25NO4	17.031	91.1873
BSI-546		C24H24O6	15.8109	90.9808
BSI-547		C17H10BrClO5	23.1317	86.6928
BSI-548		C26H29NO7	12.1505	88.7168
BSI-549		C28H25NO7	27.1988	75.5282
BSI-550		C20H18O7	22.3183	93.7657
BSI-551		C23H25NO4	21.9115	104.47
BSI-552		C23H17NO6	-2.89781	107.847
BSI-553		C17H14O4	-21.6065	101.029
BSI-554		C19H18O4	10.5236	95.4761
BSI-555		C22H16O4	6.45653	94.7056
BSI-556		C23H21N3O5	16.2176	90.5677
BSI-557		C23H23NO9	4.42298	101.181
BSI-558		C23H17NO4	-11.032	95.006
BSI-559		C25H32N2O4	18.2511	80.0652
BSI-560		C18H13BrO5	-0.699301	112.26
BSI-561		C25H20O4	0.899101	100.135
BSI-562		C19H17NO5	-28.6713	95.2641
BSI-563		C24H18O6	7.69231	88.3354
BSI-564		C19H15BrO6	6.49351	92.424
BSI-565		C22H23NO4	-3.8961	97.8954
BSI-566		C23H25NO4	1.2987	97.9874
BSI-567		C25H20O7	5.29471	101.365
BSI-568		C24H19NO5	-4.2957	94.3943
BSI-569		C23H17BrO4	-1.8981	95.2768
BSI-570		C26H20O6	3.2967	87.4226
BSI-571		C24H18O4	4.4955	75.9577
BSI-572		C25H19NO6	1.6983	86.6086
BSI-573		C23H18N2O5	9.69031	87.2715
BSI-574		C22H16N2O4	-8.29171	88.6024
BSI-575		C21H14N2O3	-9.49051	91.9416
BSI-576		C17H10Cl2O5	10.4895	106.989
BSI-577		C26H19NO6	1.2987	95.8777
BSI-578		C16H12O5	8.49151	88.7204
BSI-579		C16H12O4	34.8651	93.217
BSI-580		C15H10O4	2.8971	89.5333
BSI-581		C15H10O4	-8.29171	96.6875
BSI-582		C20H18O4	33.6663	86.7884
BSI-583		C15H10O6	75.6244	59.052
BSI-584		C15H10O7	19.6803	114.616
BSI-585		C15H10O5	11.2887	93.0286
BSI-586		C15H12O7	26.4735	65.779
BSI-587		C16H12O7	49.2507	51.6508
BSI-588		C16H12O5	-15.4845	71.8349
BSI-589		C16H12O6	-9.49051	74.393
BSI-590		C15H10O5	42.8571	71.6462
BSI-591		C15H10O8	48.0519	59.2159
BSI-592		C15H10O4	-33.4665	88.5016
BSI-593		C16H12O5	15.6843	86.3399
BSI-594		C21H20O6	56.8432	89.9536
BSI-595		C17H14O6	12.8871	82.6436
BSI-596		C21H20ClNO5	98.8012	40.8052
BSI-597		C22H16N2O4	26.4735	77.5976
BSI-598		C21H22O8	-4.2957	71.9406
BSI-599		C20H18N2O2	36.5079	103.68
BSI-600		C19H17N3O3	13.2275	100.494
BSI-601		C18H15ClN2O2	57.672	112.251
BSI-602		C17H14N2O2	11.1111	95.9433
BSI-603		C20H18N2O4	15.3439	97.3834
BSI-604		C17H14N2O2	36.5079	106.266
BSI-605		C19H16N2O2	8.99471	92.8787
BSI-606		C22H18N2O2S	55.5556	77.45
BSI-607		C17H13ClN2O2	34.3915	102.292
BSI-608		C18H16N2O2	23.8095	89.6114
BSI-609		C17H13ClN2O2	34.3915	95.6302
BSI-610		C16H12N2O2	32.2751	87.6725
BSI-611		C18H15BrN2O2	87.3016	92.9
BSI-612		C17H14N2O2	15.3439	83.879
BSI-613		C18H15ClN2O2	91.5344	125.653
BSI-614		C17H13ClN2O2	-18.5185	101.001
BSI-615		C17H14N2O2	13.2275	91.5503
BSI-616		C26H24N2O3	95.7672	59.8374
BSI-617		C26H24N2O3	91.5344	59.6948
BSI-618		C17H12Br2N2O2	-7.93651	59.2801
BSI-619		C26H24N2O3	89.418	63.6081
BSI-620		C16H10Br2N2O2	61.9048	64.1048
BSI-621		C25H36N2O6	49.2063	91.3863
BSI-622		C20H28O6	100	20.9264
BSI-623		C23H37NO6	95.7672	105.972
BSI-624		C31H45NO4	100	7.26539
BSI-625		C27H37NO4	97.8836	89.159
