# Supplementary material for: Application of the Luminescence Syncytium Induction Assay to Identify Chemical Compounds That Inhibit Bovine Leukemia Virus Replication
Source: Viruses. 2022 Dec 20;15(1):4. doi: 10.3390/v15010004 (PMC9861517; doi:10.3390/v15010004)
Supplement: Supplementary file 1 [file viruses-15-00004-s001.zip › tableS2.xlsx]

## Sheet: BSI-206
Table S2 Substituent structure of BSI-206 analogous compounds
compound	R1	R2a	R2b	R3	R4	R5	InH	Viability
BSI-206	-H	-O-CH3	-CH3	-OH		-H	95.7672	97.1108
BSI-621	-H	-O-CH3	-CH3	-OH		-H	49.2064	91.3863
BSI-622	-OH	-O-CH3	-CH3	-OH	=CH2		100	20.9264
BSI-623	-H	-O-CH3	-CH3	-OH		-H	95.7672	105.972
BSI-624	-H	=CH2		-H		-H	100	7.26539
BSI-625	-H			-H		-H	97.8836	89.159
