# Supplementary material for: Application of the Luminescence Syncytium Induction Assay to Identify Chemical Compounds That Inhibit Bovine Leukemia Virus Replication
Source: Viruses. 2022 Dec 20;15(1):4. doi: 10.3390/v15010004 (PMC9861517; doi:10.3390/v15010004)
Supplement: Supplementary file 1 [file viruses-15-00004-s001.zip › tableS3.xlsx]

## Sheet: BSI234 (3)
Table S3 Substituent structure of BSI-234 analogous compounds
substructure	R1	R2	R3	InH	viability
BSI-234	-CH3	-CH3		6.87831	106.147
BSI-599	-CH3			36.5079	103.68
BSI-600	-CH3			13.2275	100.494
BSI-601	-CH3	-CH3		57.672	112.251
BSI-602	-H	-CH3		11.1111	95.9433
BSI-603	-CH3			15.3439	97.3834
BSI-604	-CH3	-H		36.5079	106.266
BSI-605	-H			8.99471	92.8787
BSI-606	-CH3			55.5556	77.45
BSI-607	-H	-CH3		34.3915	102.292
BSI-608	-CH3	-H		23.8095	89.6114
BSI-609	-CH3	-H		34.3915	95.6302
BSI-610	-H	-H		32.2751	87.6725
BSI-611	-H	-C2H5		87.3016	92.9
BSI-612	-H	-H		15.3439	83.879
BSI-613	-CH3	-H		91.5344	125.653
BSI-614	-H	-H		-18.5185	101.001
BSI-615	-H	-H		13.2275	91.5503
BSI-616	-CH3			95.7672	59.8374
BSI-617	-CH3			91.5344	59.6948
BSI-618	-CH3	-H		-7.93651	59.2801
BSI-619	-CH3			89.418	63.6081
